# Supplementary material for: Genomic signatures and correlates of widespread population declines in salmon
Source: Nat Commun. 2019 Jul 5;10:2996. doi: 10.1038/s41467-019-10972-w (PMC6611788; doi:10.1038/s41467-019-10972-w)
Supplement: Supplementary file 2 — Supplementary Data 1 [file 41467_2019_10972_MOESM2_ESM.xlsx]

## Sheet: Sheet1
Supplementary Data 1. European and North American Atlantic salmon populations used to reconstruct estimates of effective population size. Changes in Ne are indicated as significant declines (S*) or no significant decline (NS) between 1975 and 2005. Genomic data were compiled from previous studies referenced here (additional studies may be referenced within). The SNP array that was used to genotyp…
					LinkNe genotype data					220K sample
Pop Code	Long	Lat	Continent	Ne Change	Sample year	Ref dataset	SNP array	N	Sampling stage	(n)
CAR	-4.51	43.39	EU	NS	2004	Jeffery et al. 2017	6K	40	N/A
NAC	-6.08	43.57	EU	S*	2004	Jeffery et al. 2017	6K	20	N/A
PIG	-6.08	43.57	EU	S*	2004	Jeffery et al. 2017	6K	20	N/A
LOI	-2.18	47.27	EU	S*	2006-2007	Jeffery et al. 2017	6K	38	N/A
DAR	-3.63	50.4	EU	S*	2002-2013	Jeffery et al. 2017	6K	35	N/A
BLW	-7.84	51.94	EU	S*	2006	Jeffery et al. 2017	6K	40	N/A
MOY	-9.15	54.1	EU	S*	2004	Jeffery et al. 2017	6K	40	N/A
OUS	-1.71	54.27	EU	NS	2002-2013	Jeffery et al. 2017	6K	40	parr
EESK	-0.96	54.46	EU	S*	2002-2013	Jeffery et al. 2017	6K	40	parr
TEES	-1.6	54.52	EU	S*	2002-2013	Jeffery et al. 2017	6K	40	parr
WEAR	-1.68	54.67	EU	NS	2002-2013	Jeffery et al. 2017	6K	40	parr
TYN	-2.32	54.97	EU	NS	2002-2013	Jeffery et al. 2017	6K	40	parr
FOY	-7.25	55.05	EU	S*	2002-2013	Jeffery et al. 2017	6K	40	parr
COQ	-1.96	55.32	EU	S*	2002-2013	Jeffery et al. 2017	6K	40	parr
ALN	-1.82	55.41	EU	S*	2002-2013	Jeffery et al. 2017	6K	40	parr
NITH	-3.87	55.43	EU	S*	2002-2013	Jeffery et al. 2017	6K	40	parr
AYR	-4.17	55.45	EU	NS	2002-2013	Jeffery et al. 2017	6K	40	parr
TWE	-1.98	55.75	EU	S*	2002-2013	Jeffery et al. 2017	6K	37	parr
FRTH	-4.37	56.35	EU	S*	2002-2013	Jeffery et al. 2017	6K	39	parr
AWE	-5.22	56.44	EU	S*	2002-2013	Jeffery et al. 2017	6K	39	parr
TAY	-3.39	56.52	EU	S*	2002-2013	Jeffery et al. 2017	6K	40	parr
CARN	-5.5	56.69	EU	S*	2002-2013	Jeffery et al. 2017	6K	32	parr
SESK	-2.66	56.72	EU	S*	2002-2013	Jeffery et al. 2017	6K	40	parr
NES	-2.42	56.75	EU	S*	2002-2013	Jeffery et al. 2017	6K	40	parr
MOID	-5.72	56.78	EU	S*	2002-2013	Jeffery et al. 2017	6K	29	parr
DEE	-2.56	57.06	EU	S*	2002-2013	Jeffery et al. 2017	6K	40	parr
DON	-2.85	57.24	EU	NS	2002-2013	Jeffery et al. 2017	6K	40	parr
DEV	-3.03	57.29	EU	S*	2002-2013	Jeffery et al. 2017	6K	40	parr
SPEY	-3.27	57.31	EU	S*	2002-2013	Jeffery et al. 2017	6K	40	parr
YTH	-2.17	57.4	EU	S*	2002-2013	Jeffery et al. 2017	6K	40	parr
BEA	-4.86	57.4	EU	NS	2002-2013	Jeffery et al. 2017	6K	40	parr
NESS	-4.3	57.43	EU	S*	2002-2013	Jeffery et al. 2017	6K	40	parr
SNIZ	-6.3	57.45	EU	S*	2002-2013	Jeffery et al. 2017	6K	39	parr
FND	-3.67	57.45	EU	S*	2002-2013	Jeffery et al. 2017	6K	40	parr
NAI	-4.1	57.46	EU	NS	2002-2013	Jeffery et al. 2017	6K	24	parr
UGI	-1.83	57.52	EU	S*	2002-2013	Jeffery et al. 2017	6K	39	parr
CON	-4.85	57.54	EU	S*	2002-2013	Jeffery et al. 2017	6K	40	parr
LOS	-3.34	57.61	EU	S*	2002-2013	Jeffery et al. 2017	6K	40	parr
GRU	-5.4	57.84	EU	S*	2002-2013	Jeffery et al. 2017	6K	38	parr
CARR	-4.45	57.89	EU	S*	2002-2013	Jeffery et al. 2017	6K	40	parr
ABH	-6.83	58	EU	S*	2002-2013	Jeffery et al. 2017	6K	38	parr
OYK	-4.72	58.08	EU	S*	2002-2013	Jeffery et al. 2017	6K	40	parr
NAV	-4.35	58.2	EU	S*	2002-2013	Jeffery et al. 2017	6K	40	parr
HEL	-3.92	58.23	EU	NS	2002-2013	Jeffery et al. 2017	6K	40	parr
DIO	-4.8	58.52	EU	S*	2002-2013	Jeffery et al. 2017	6K	40	parr
Enni	11.47	58.98	EU	NS	2012	Barson et al. 2015	220K	15	adult	15
Nume	10.06	59.03	EU	NS	2012	Barson et al. 2015	220K	16	adult	16
Skie	9.63	59.13	EU	S*	2012	Barson et al. 2015	220K	17	adult	17
Arda	6.17	59.14	EU	NS	2011	Barson et al. 2015	220K	18	adult	18
Vorm	6.33	59.27	EU	NS	2011	Barson et al. 2015	220K	18	adult	18
Suld	6.25	59.48	EU	NS	2011	Barson et al. 2015	220K	17	adult	17
KUN	26.53	59.52	EU	S*	2005	Jeffery et al. 2017	6K	40	N/A
Etne	5.93	59.67	EU	S*	2012	Barson et al. 2015	220K	16	adult	16
OsOs	5.47	60.18	EU	S*	2011	Barson et al. 2015	220K	17	adult	17
Eidf	7.07	60.47	EU	S*	2011-2012	Barson et al. 2015	220K	21	adult	21
Lone	5.49	60.53	EU	S*	2012	Barson et al. 2015	220K	16	adult	16
Laer	7.48	61.1	EU	S*	2007	Barson et al. 2015	220K	17	adult	17
Aroy	7.17	61.27	EU	NS	2012	Barson et al. 2015	220K	16	adult	16
Flek	5.35	61.31	EU	NS	2011	Barson et al. 2015	220K	20	adult	20
Dals	5.4	61.36	EU	NS	2013	Barson et al. 2015	220K	17	adult	17
Jols	5.83	61.46	EU	S*	2013	Barson et al. 2015	220K	19	adult	19
Glop	6.2	61.77	EU	NS	2011	Barson et al. 2015	220K	25	adult	25
Rygg	6.13	61.78	EU	S*	2011	Barson et al. 2015	220K	18	adult	18
Tres	7.13	62.52	EU	NS	2012	Barson et al. 2015	220K	18	adult	18
Eira	8.12	62.68	EU	S*	2012	Barson et al. 2015	220K	18	adult	18
OsMo	7.72	62.79	EU	S*	2012	Barson et al. 2015	220K	19	adult	19
Toda	8.7	62.82	EU	S*	2012	Barson et al. 2015	220K	17	adult	17
Sylt	7.27	62.84	EU	NS	2012	Barson et al. 2015	220K	18	adult	18
Soya	8.54	62.89	EU	NS	2012	Barson et al. 2015	220K	17	adult	17
Surn	8.67	62.97	EU	NS	2013	Barson et al. 2015	220K	20	adult	20
Vigd	10.18	63.31	EU	NS	2010	Barson et al. 2015	220K	17	adult	17
GauST	10.24	63.34	EU	NS	2013	Barson et al. 2015	220K	20	adult	20
Homl	10.8	63.41	EU	NS	2011	Barson et al. 2015	220K	18	adult	18
VIN	20.32	63.75	EU	NS	2005	Jeffery et al. 2017	6K	40	N/A
OLF	-21.23	63.93	EU	S*	2004-2005	Jeffery et al. 2017	6K	32	N/A
SUM	35.4	64.28	EU	S*	2001	Jeffery et al. 2017	6K	40	N/A
Aurs	11.39	64.37	EU	NS	2011	Barson et al. 2015	220K	18	adult	18
EMT	40.48	64.57	EU	S*	2001	Jeffery et al. 2017	6K	40	N/A
SEL	-14.81	65.83	EU	S*	2004-2005	Jeffery et al. 2017	6K	32	N/A
YAP	36.85	66.27	EU	S*	2000	Jeffery et al. 2017	6K	40	N/A
Reip	13.63	66.91	EU	NS	2011-2013	Barson et al. 2015	220K	17	adult	17
LEB	41.28	66.95	EU	S*	2001	Jeffery et al. 2017	6K	40	N/A
Beia	14.58	67.03	EU	NS	2012	Barson et al. 2015	220K	15	adult	15
Fors	16.63	68.27	EU	NS	2012	Barson et al. 2015	220K	17	adult	17
Elve	17.56	68.55	EU	S*	2011-2012	Barson et al. 2015	220K	16	adult	16
TUL	33	68.88	EU	S*	2000	Jeffery et al. 2017	6K	40	N/A
Roks	15.87	69.05	EU	S*	2012	Barson et al. 2015	220K	19	adult	19
Lauk	17.86	69.23	EU	NS	2012	Barson et al. 2015	220K	18	adult	18
Mals	18.51	69.27	EU	NS	2011-2012	Barson et al. 2015	220K	17	adult	17
Alta	23.37	69.97	EU	NS	2012	Barson et al. 2015	220K	19	adult	19
Laks	27.55	70.06	EU	NS	2003-2010	Barson et al. 2015	220K	16	adult	16
VeJa	29.33	70.11	EU	NS	2013	Barson et al. 2015	220K	23	adult	23
Skip	19.8	70.16	EU	S*	2012	Barson et al. 2015	220K	19	adult	19
Koma	30.25	70.24	EU	NS	2012	Barson et al. 2015	220K	17	adult	17
Mask	28.15	70.28	EU	NS	2003-2010	Barson et al. 2015	220K	23	adult	23
Bors	25.52	70.31	EU	NS	2011	Barson et al. 2015	220K	17	adult	17
Repp	24.32	70.45	EU	S*	2012	Barson et al. 2015	220K	17	adult	17
Risf	28.17	70.98	EU	S*	2011	Barson et al. 2015	220K	17	adult	17
Sand	28.05	71.05	EU	NS	2012	Barson et al. 2015	220K	17	adult	17
MED	-64.63	44.13	NAm	S*	2001	Jeffery et al. 2017	6K	10	parr
LAH	-64.5	44.37	NAm	S*	2000	Jeffery et al. 2017	6K/220K	22	parr	22
NAR	-67.92	44.6	NAm	NS	2001-2004	Jeffery et al. 2017	6K	25	N/A
SMA	-61.95	45.08	NAm	NS	2000	Jeffery et al. 2017	6K	20	parr
GAK	-64.27	45.1	NAm	S*	2001	Jeffery et al. 2017	6K	20	parr
STW	-63.38	45.14	NAm	S*	2001	Jeffery et al. 2017	6K/220K	27	parr	22
NRH	-63.31	45.38	NAm	S*	2001	Jeffery et al. 2017	220K	22	parr	22
BSR	-65.41	45.42	NAm	S*	2000	Lehnert et al. 2019	220K	21	parr	22
ANW	-61.96	45.62	NAm	S*	2010	Jeffery et al. 2017	6K	20	parr
ESK	-60.6	45.94	NAm	S*	2007	Jeffery et al. 2017	6K	20	parr
NSH	-66.62	45.96	NAm	S*	2000	Jeffery et al. 2017	220K	20	parr	20
NRV	-60.62	46.3	NAm	NS	2006	Jeffery et al. 2017	6K	20	parr
MGR	-61.1	46.43	NAm	NS	2001	Jeffery et al. 2017	6K	20	parr
CRO	-62.26	46.48	NAm	S*	2010	Jeffery et al. 2017	6K	20	parr
NBT	-53.35	46.77	NAm	NS	2010	Jeffery et al. 2017	6K	20	parr
BSB	-53.28	46.79	NAm	S*	2006-2011	Jeffery et al. 2017	6K	20	N/A
MIR	-65.67	46.87	NAm	S*	2010	Jeffery et al. 2017	6K	25	adult
LSR	-53.45	47.17	NAm	NS	2008	Jeffery et al. 2017	6K	19	parr
RKR	-53.57	47.22	NAm	S*	2010	Jeffery et al. 2017	6K	40	parr
GAR	-55.35	47.23	NAm	S*	2009	Jeffery et al. 2017	220K	22	parr	22
NPR	-53.9	47.26	NAm	S*	2006-2011	Jeffery et al. 2017	6K	20	N/A
DG	-70.48	47.43	NAm	S*	2004	Jeffery et al. 2017	6K	25	adults
ML	-70.13	47.65	NAm	S*	2004	Jeffery et al. 2017	6K	25	adults
GRR	-57.01	47.68	NAm	NS	2008	Jeffery et al. 2017	6K	19	parr
BDN	-55.44	47.73	NAm	NS	2008	Jeffery et al. 2017	6K/220K	18	parr	20
LPR	-58.32	47.8	NAm	S*	2008	Jeffery et al. 2017	6K	20	parr
LHR	-54.94	47.82	NAm	S*	2008	Jeffery et al. 2017	6K/220K	20	parr	20
CNR	-55.7	47.91	NAm	NS	2010	Jeffery et al. 2017	6K/220K	20	parr	20
JT	-66.02	47.92	NAm	NS	2010	Jeffery et al. 2017	6K	20	adults
MAP	-66.95	47.97	NAm	NS	2004	Jeffery et al. 2017	6K	25	adults
CS	-65.9	48.2	NAm	S*	2004	Jeffery et al. 2017	6K	25	adults
SM	-69.93	48.25	NAm	NS	2004	Jeffery et al. 2017	6K	25	adults
SJG	-64.43	48.77	NAm	S*	2004	Jeffery et al. 2017	6K	25	adults
MT	-67.53	48.85	NAm	NS	2004	Jeffery et al. 2017	6K	25	adults
CC	-66.83	49.08	NAm	S*	2004	Jeffery et al. 2017	6K	20	adults
SA	-66.5	49.12	NAm	NS	2004	Jeffery et al. 2017	6K	25	adults
CHA	-62.53	49.13	NAm	S*	2004	Jeffery et al. 2017	6K	23	adults
CMP	-54.92	49.28	NAm	S*	2009	Jeffery et al. 2017	6K	20	parr
SU	-62.23	49.42	NAm	S*	2004	Jeffery et al. 2017	6K	24	adults
TRI	-67.3	49.42	NAm	NS	2004	Jeffery et al. 2017	6K	25	adults
JU	-63.58	49.47	NAm	S*	2004	Jeffery et al. 2017	6K	25	adults
NAT	-61.8	50.17	NAm	S*	2004	Jeffery et al. 2017	6K	25	adults
MOI	-66.07	50.2	NAm	NS	2004	Jeffery et al. 2017	6K	25	adults
MUQ	-61.07	50.2	NAm	S*	2004	Jeffery et al. 2017	6K	25	adults
ET	-59.97	50.27	NAm	S*	2004	Jeffery et al. 2017	6K	25	adults
SJN	-64.33	50.28	NAm	S*	2004	Jeffery et al. 2017	6K	25	adults
MEC	-59.08	50.77	NAm	S*	2004	Jeffery et al. 2017	6K	25	adults
SGR	-56.8	51.14	NAm	NS	2009	Jeffery et al. 2017	6K	16	parr
WAB	-56.76	51.19	NAm	S*	2009	Jeffery et al. 2017	6K	20	parr
NAP	-58.05	51.3	NAm	S*	2004	Jeffery et al. 2017	6K	25	adults
VF	-58.02	51.32	NAm	S*	2004	Jeffery et al. 2017	6K	25	adults
STP	-57.7	51.47	NAm	NS	2004	Jeffery et al. 2017	6K	25	adults
FO	-56.94	51.48	NAm	NS	2006-2011	Jeffery et al. 2017	6K/220K	35	N/A	21
LL	-56.82	51.53	NAm	S*	2006-2011	Jeffery et al. 2017	220K	22	N/A	22
CL	-60.42	53.25	NAm	S*	2013-2014	Jeffery et al. 2017	220K	20	parr	20
TR	-60.28	53.28	NAm	NS	2013-2014	Jeffery et al. 2017	220K	22	parr	22
PR	-60.71	53.34	NAm	S*	2013-2014	Jeffery et al. 2017	220K	21	parr	21
SW	-57.23	53.42	NAm	S*	2004	Jeffery et al. 2017	6K	25	adults
PA	-57.25	53.42	NAm	NS	2006-2011	Jeffery et al. 2017	220K	20	N/A	20
KE	-59.91	53.48	NAm	NS	2013-2014	Jeffery et al. 2017	220K	22	parr	22
EA	-57.47	53.53	NAm	NS	2004	Jeffery et al. 2017	220K	22	adults	22
SH	-56.35	53.57	NAm	NS	2008-2010	Jeffery et al. 2017	220K	20	parr	20
CB	-60.42	53.62	NAm	S*	2013-2014	Jeffery et al. 2017	220K	21	parr	21
SR	-61.04	53.74	NAm	S*	2013-2014	Jeffery et al. 2017	220K	22	parr	22
SK	-60.14	53.79	NAm	S*	2013-2014	Jeffery et al. 2017	220K	22	parr	22
CR	-60.83	53.87	NAm	NS	2013-2014	Jeffery et al. 2017	220K	21	parr	21
MU	-60.09	53.87	NAm	NS	2013-2014	Jeffery et al. 2017	6K/220K	21	parr	17
RW	-61	53.93	NAm	NS	2013-2014	Jeffery et al. 2017	220K	22	parr	22
MB	-57.87	54.24	NAm	S*	2013-2014	Jeffery et al. 2017	220K	21	parr	21
HU	-60.67	55.57	NAm	S*	2009	Jeffery et al. 2017	220K	20	parr & smolt	20
KO	-68.17	58.53	NAm	NS	2004	Jeffery et al. 2017	6K	25	adults
AF	-70.07	58.77	NAm	S*	2004	Jeffery et al. 2017	6K	25	adults
GE	-66.17	58.77	NAm	NS	2004	Jeffery et al. 2017	6K	18	adults
