# Supplementary material for: Genomic signatures and correlates of widespread population declines in salmon
Source: Nat Commun. 2019 Jul 5;10:2996. doi: 10.1038/s41467-019-10972-w (PMC6611788; doi:10.1038/s41467-019-10972-w)
Supplement: Supplementary file 3 — Supplementary Data 2 [file 41467_2019_10972_MOESM3_ESM.xlsx]

## Sheet: Sheet1
Supplementary Data 2. Gene ontology enrichment for genes found within outlier sweep windows that show differences between non-declining and declining populations in selective sweeps for North America and Europe. To determine outlier sweep windows, RAiSD was used to calculate the µ statistic (representing signatures of sweeps) across the genome from overlapping windows for declining and non-declin…
GO ID	Description	Nanno	Nsig	Nexp	P-val
North America Sweeps
GO:0070995	NADPH oxidation	16	5	0.22	1.7e-06
GO:0014894	response to denervation involved in regulation of muscle adaptation	28	5	0.38	3.3e-05
GO:0009653	anatomical structure morphogenesis	11172	172	150.46	5.7e-05
GO:0090314	positive regulation of protein targeting to membrane	59	6	0.79	0.00014
GO:0048738	cardiac muscle tissue development	1012	19	13.63	0.00017
GO:0006068	ethanol catabolic process	9	3	0.12	0.00019
GO:0034983	peptidyl-lysine deacetylation	23	4	0.31	0.00023
GO:0035799	ureter maturation	23	4	0.31	0.00023
GO:0010882	regulation of cardiac muscle contraction by calcium ion signaling	162	8	2.18	0.00032
GO:0072592	oxygen metabolic process	14	3	0.19	0.00079
GO:0045820	negative regulation of glycolytic process	32	4	0.43	0.00087
GO:0001763	morphogenesis of a branching structure	1244	12	16.75	0.00093
GO:0042904	9-cis-retinoic acid biosynthetic process	15	3	0.2	0.00098
GO:1900827	positive regulation of membrane depolarization during cardiac muscle cell action potential	15	3	0.2	0.00098
GO:0043433	negative regulation of DNA-binding transcription factor activity	495	16	6.67	0.0012
GO:0090050	positive regulation of cell migration involved in sprouting angiogenesis	36	4	0.48	0.00136
GO:0036309	protein localization to M-band	17	3	0.23	0.00143
GO:0010650	positive regulation of cell communication by electrical coupling	17	3	0.23	0.00143
GO:0036371	protein localization to T-tubule	17	3	0.23	0.00143
GO:0072660	maintenance of protein location in plasma membrane	18	3	0.24	0.0017
GO:0038112	interleukin-8-mediated signaling pathway	5	2	0.07	0.00176
GO:0070933	histone H4 deacetylation	39	4	0.53	0.00184
GO:0060690	epithelial cell differentiation involved in salivary gland development	19	3	0.26	0.002
GO:0070932	histone H3 deacetylation	40	4	0.54	0.00202
GO:0033292	T-tubule organization	20	3	0.27	0.00233
GO:0021819	layer formation in cerebral cortex	42	4	0.57	0.00242
GO:0046005	positive regulation circadian sleep/wake cycle, REM sleep	6	2	0.08	0.00262
GO:0090285	negative regulation of protein glycosylation in Golgi	6	2	0.08	0.00262
GO:0006355	regulation of transcription, DNA-templated	8312	124	111.94	0.00301
GO:0010841	positive regulation of circadian sleep/wake cycle, REM sleep	7	2	0.09	0.00363
GO:0044727	DNA demethylation of male pronucleus	7	2	0.09	0.00363
GO:0009454	aerotaxis	7	2	0.09	0.00363
GO:0006779	porphyrin-containing compound biosynthetic process	94	5	1.27	0.00395
GO:0035115	embryonic forelimb morphogenesis	152	7	2.05	0.00467
GO:0010747	positive regulationof long-chain fatty acid import across plasma membrane	8	2	0.11	0.0048
GO:0014013	regulation of gliogenesis	431	7	5.8	0.00482
GO:0014898	cardiac muscle hypertrophy in response to stress	51	4	0.69	0.00492
GO:0002076	osteoblast development	116	6	1.56	0.00494
GO:0010172	embryonic body morphogenesis	83	5	1.12	0.00533
GO:0034112	positive regulation of homotypic cell-cell adhesion	541	10	7.29	0.00558
GO:0001936	regulation of endothelial cell proliferation	358	7	4.82	0.0056
GO:0001568	blood vessel development	2625	51	35.35	0.00562
GO:0086014	atrial cardiac muscle cell action potential	54	4	0.73	0.00604
GO:0090051	negative regulation of cell migration involved in sprouting angiogenesis	54	4	0.73	0.00604
GO:0003283	atrial septum development	130	4	1.75	0.0062
GO:0021766	hippocampus development	322	10	4.34	0.00663
GO:0001953	negative regulationof cell-matrix adhesion	102	5	1.37	0.00685
GO:0010832	negative regulation of myotube differentiation	56	4	0.75	0.00687
GO:0033235	positive regulation of protein sumoylation	57	4	0.77	0.00731
GO:0002028	regulation of sodium ion transport	368	13	4.96	0.00752
GO:0032349	positive regulation of aldosterone biosynthetic process	30	3	0.4	0.00752
GO:1901018	positive regulation of potassium ion transmembrane transporter activity	30	3	0.4	0.00752
GO:0021722	superior olivary nucleus maturation	10	2	0.13	0.00758
GO:0010628	positive regulation of gene expression	5229	70	70.42	0.00788
GO:0030099	myeloid cell differentiation	1451	21	19.54	0.00873
GO:0070301	cellular response to hydrogen peroxide	131	6	1.76	0.0088
GO:0086046	membrane depolarization during SA node cell action potential	32	3	0.43	0.00901
GO:0045927	positive regulation of growth	1535	27	20.67	0.00903
GO:0030216	keratinocyte differentiation	400	11	5.39	0.00923
Europe Sweeps (Positive; Sweeps in non-declining populations)
GO:0006668	sphinganine-1-phosphate metabolic process	5	3	0.04	5.4e-06
GO:0035022	positive regulation of Rac protein signal transduction	42	5	0.35	2.4e-05
GO:0002277	myeloid dendritic cell activation involved in immune response	26	4	0.21	5.8e-05
GO:0001766	membrane raft polarization	27	4	0.22	6.8e-05
GO:0040027	negative regulation of vulval development	174	8	1.43	0.0001
GO:0046633	alpha-beta T cell proliferation	74	6	0.61	0.00013
GO:0001768	establishment of T cell polarity	63	5	0.52	0.00017
GO:0090305	nucleic acid phosphodiester bond hydrolysis	260	8	2.14	0.00019
GO:0043242	negative regulation of protein complex disassembly	287	3	2.36	0.0002
GO:0019919	peptidyl-arginine methylation, to asymmetrical-dimethyl arginine	15	3	0.12	0.00023
GO:0030036	actin cytoskeleton organization	2474	24	20.34	0.00025
GO:0007528	neuromuscular junction development	464	11	3.81	0.00036
GO:0032886	regulation of microtubule-based process	569	7	4.68	0.0004
GO:0001771	immunological synapse formation	46	4	0.38	0.00056
GO:0044351	macropinocytosis	47	4	0.39	0.0006
GO:0045807	positive regulation of endocytosis	467	12	3.84	0.00065
GO:0045004	DNA replication proofreading	5	2	0.04	0.00066
GO:0006272	leading strand elongation	5	2	0.04	0.00066
GO:0071420	cellular response to histamine	22	3	0.18	0.00075
GO:0006097	glyoxylate cycle	6	2	0.05	0.00099
GO:0031848	protection from non-homologous end joining at telomere	6	2	0.05	0.00099
GO:0048137	spermatocyte division	6	2	0.05	0.00099
GO:0000731	DNA synthesis involved in DNA repair	25	3	0.21	0.00111
GO:0009615	response to virus	644	13	5.29	0.00114
GO:0043137	DNA replication, removal of RNA primer	7	2	0.06	0.00138
GO:0045899	positive regulation of RNA polymerase II transcriptional preinitiation complex assembly	29	3	0.24	0.00171
GO:0045059	positive thymic T cell selection	62	4	0.51	0.00172
GO:0010603	regulation of cytoplasmic mRNA processing body assembly	29	3	0.24	0.00181
GO:0002003	angiotensin maturation	31	3	0.25	0.00208
GO:0002645	positive regulation of tolerance induction	37	4	0.3	0.00231
GO:0045176	apical protein localization	115	5	0.95	0.00267
GO:0016319	mushroom body development	70	4	0.58	0.00268
GO:0006283	transcription-coupled nucleotide-excision repair	71	4	0.58	0.00282
GO:0071215	cellular response to abscisic acid stimulus	53	4	0.44	0.00287
GO:0010936	negative regulation of macrophage cytokine production	10	2	0.08	0.0029
GO:0032201	telomere maintenance via semi-conservative replication	35	3	0.29	0.00296
GO:0042675	compound eye cone cell differentiation	72	4	0.59	0.00297
GO:0006297	nucleotide-excision repair, DNA gap filling	36	3	0.3	0.00321
GO:0035372	protein localization to microtubule	38	3	0.31	0.00375
GO:0006670	sphingosine metabolic process	38	3	0.31	0.00375
GO:0014075	response to amine	223	6	1.83	0.00398
GO:0045653	negative regulation of megakaryocyte differentiation	12	2	0.1	0.00421
GO:0008654	phospholipid biosynthetic process	583	6	4.79	0.00426
GO:0045060	negative thymic T cell selection	80	4	0.66	0.00434
GO:0019371	cyclooxygenase pathway	40	3	0.33	0.00434
GO:0070301	cellular response to hydrogen peroxide	131	5	1.08	0.00465
GO:0043985	histone H4-R3 methylation	13	2	0.11	0.00495
GO:0000722	telomere maintenance via recombination	42	3	0.35	0.00498
GO:0061371	determination of heart left/right asymmetry	335	4	2.75	0.00505
GO:0070498	interleukin-1-mediated signaling pathway	43	3	0.35	0.00532
GO:0050790	regulation of catalytic activity	5572	35	45.81	0.00568
GO:0051639	actin filament network formation	14	2	0.12	0.00574
GO:0051084	de novo' posttranslational protein folding	140	5	1.15	0.00614
GO:2000324	positive regulation of glucocorticoid receptor signaling pathway	15	2	0.12	0.00659
GO:0006287	base-excision repair, gap-filling	15	2	0.12	0.00659
GO:0015820	leucine transport	15	2	0.12	0.00659
GO:0042766	nucleosome mobilization	48	3	0.39	0.00724
GO:0007051	spindle organization	617	12	5.07	0.00734
GO:0048050	post-embryonic eye morphogenesis	16	2	0.13	0.00749
GO:0008355	olfactory learning	95	4	0.78	0.00793
GO:0045022	early endosome to late endosome transport	96	4	0.79	0.00822
GO:0046685	response to arsenic-containing substance	96	4	0.79	0.00822
GO:0016197	endosomal transport	674	14	5.54	0.00929
GO:0006102	isocitrate metabolic process	18	2	0.15	0.00945
GO:0070588	calcium ion transmembrane transport	564	8	4.64	0.00968
GO:0045746	negative regulation of Notch signaling pathway	157	5	1.29	0.00982
GO:0006605	protein targeting	1900	21	15.62	0.00999
Europe Sweeps (Negative; Sweeps in declining populations)
GO:0045629	negative regulation of T-helper 2 cell differentiation	157	13	1.63	1.2e-08
GO:0002437	inflammatory response to antigenic stimulus	249	15	2.59	7.9e-08
GO:0022604	regulation of cell morphogenesis	2312	38	24.01	1.8e-06
GO:1900052	regulation of retinoic acid biosynthetic process	6	3	0.06	2.2e-05
GO:0061156	pulmonary artery morphogenesis	30	4	0.31	0.00025
GO:0090260	negative regulation of retinal ganglion cell axon guidance	13	3	0.14	0.00029
GO:0050929	induction of negative chemotaxis	13	3	0.14	0.00029
GO:0001988	positive regulation of heart rate involved in baroreceptor response to decreased systemic arterial blood pressure	13	3	0.14	0.00029
GO:0021972	corticospinal neuron axon guidance through spinal cord	13	3	0.14	0.00029
GO:0060112	generation of ovulation cycle rhythm	13	3	0.14	0.00029
GO:0034773	histone H4-K20 trimethylation	15	3	0.16	0.00046
GO:0071672	negative regulation of smooth muscle cell chemotaxis	15	3	0.16	0.00046
GO:0007010	cytoskeleton organization	4530	48	47.05	0.00055
GO:0060271	cilium morphogenesis	446	14	4.63	0.00056
GO:0021834	chemorepulsion involved in embryonic olfactory bulb interneuron precursor migration	16	3	0.17	0.00056
GO:0003184	pulmonary valve morphogenesis	53	5	0.55	0.00063
GO:0014887	cardiac muscle adaptation	56	3	0.58	0.00063
GO:0036124	histone H3-K9 trimethylation	18	3	0.19	0.00081
GO:0030999	linear element assembly	5	2	0.05	0.00105
GO:0009987	cellular process	32387	338	336.39	0.00107
GO:0051414	response to cortisol	20	3	0.21	0.00111
GO:0003151	outflow tract morphogenesis	380	14	3.95	0.00111
GO:0071676	negative regulation of mononuclear cell migration	21	3	0.22	0.00129
GO:0006349	regulation of gene expression by genetic imprinting	47	4	0.49	0.00144
GO:0008645	hexose transport	457	8	4.75	0.00156
GO:0090024	negative regulation of neutrophil chemotaxis	23	3	0.24	0.00169
GO:0036109	alpha-linolenic acid metabolic process	25	3	0.26	0.00216
GO:0061041	regulation of wound healing	403	6	4.19	0.00218
GO:0022900	electron transport chain	266	5	2.76	0.00227
GO:0072520	seminiferous tubule development	26	3	0.27	0.00242
GO:0006986	response to unfolded protein	406	11	4.22	0.0028
GO:0042113	B cell activation	703	8	7.3	0.00282
GO:0010511	regulation of phosphatidylinositol biosynthetic process	8	2	0.08	0.00289
GO:0008152	metabolic process	24967	252	259.32	0.00318
GO:0006114	glycerol biosynthetic process	9	2	0.09	0.00369
GO:2000276	negative regulation of oxidative phosphorylation uncoupler activity	9	2	0.09	0.00369
GO:0010634	positive regulation of epithelial cell migration	391	8	4.06	0.00379
GO:0006044	N-acetylglucosamine metabolic process	31	3	0.32	0.00403
GO:0007185	transmembrane receptor protein tyrosine phosphatase signaling pathway	63	4	0.65	0.00421
GO:0060411	cardiac septum morphogenesis	300	7	3.12	0.00437
GO:0072513	positive regulation of secondary heart field cardioblast proliferation	32	3	0.33	0.00441
GO:0019550	glutamate catabolic process to aspartate	10	2	0.1	0.00458
GO:0019551	glutamate catabolic process to 2-oxoglutarate	10	2	0.1	0.00458
GO:0071492	cellular response to UV-A	10	2	0.1	0.00458
GO:0060051	negative regulation of protein glycosylation	10	2	0.1	0.00458
GO:0006532	aspartate biosynthetic process	10	2	0.1	0.00458
GO:0051901	positive regulation of mitochondrial depolarization	10	2	0.1	0.00458
GO:0021891	olfactory bulb interneuron development	107	6	1.11	0.00473
GO:0071504	cellular response to heparin	33	3	0.34	0.00481
GO:0030317	sperm motility	105	5	1.09	0.00487
GO:0006816	calcium ion transport	1436	20	14.92	0.00495
GO:0010593	negative regulation of lamellipodium assembly	34	3	0.35	0.00524
GO:0021836	chemorepulsion involved in postnatal olfactory bulb interneuron migration	34	3	0.35	0.00524
GO:0014745	negative regulation of muscle adaptation	11	2	0.11	0.00556
GO:2000274	regulation of epithelial cell migration, open tracheal system	11	2	0.11	0.00556
GO:0060327	cytoplasmic actin-based contraction involved in cell motility	11	2	0.11	0.00556
GO:0006533	aspartate catabolic process	11	2	0.11	0.00556
GO:0042761	very long-chain fatty acid biosynthetic process	35	3	0.36	0.00569
GO:0035050	embryonic heart tube development	476	8	4.94	0.00575
GO:0034698	response to gonadotropin	108	4	1.12	0.00614
GO:0061364	apoptotic process involved in luteolysis	36	3	0.37	0.00616
GO:0072193	ureter smooth muscle cell differentiation	36	3	0.37	0.00616
GO:0032720	negative regulation of tumor necrosis factor production	112	5	1.16	0.00638
GO:0061444	endocardial cushion cell development	12	2	0.12	0.00663
GO:0046449	creatinine metabolic process	12	2	0.12	0.00663
GO:0035385	Roundabout signaling pathway	37	3	0.38	0.00665
GO:0035909	aorta morphogenesis	173	6	1.8	0.00683
GO:0070100	negative regulation of chemokine-mediated signaling pathway	38	3	0.39	0.00716
GO:0043243	positive regulation of protein complex disassembly	61	3	0.63	0.00776
GO:0071072	negative regulation of phospholipid biosynthetic process	13	2	0.14	0.00778
GO:1900430	positive regulation of filamentous growth of a population of unicellular organisms	14	2	0.15	0.00901
GO:0001744	optic lobe placode formation	14	2	0.15	0.00901
GO:0008654	phospholipid biosynthetic process	583	10	6.06	0.00926
GO:0036151	phosphatidylcholine acyl-chain remodeling	42	3	0.44	0.00945
GO:0051480	cytosolic calcium ion homeostasis	1005	14	10.44	0.00971
GO:0048843	negative regulation of axon extension involved in axon guidance	80	4	0.83	0.00975
